# Supplementary material for: Transcriptome analysis of the response of Hypomyces chrysospermus to cadmium stress
Source: Front Microbiol. 2022 Sep 23;13:990693. doi: 10.3389/fmicb.2022.990693 (PMC9539689; doi:10.3389/fmicb.2022.990693)
Supplement: Supplementary file 2 [file Table_2.XLSX]

## Sheet: S1
Table S1. Sequencing data statistics
Sample	Raw reads	Raw bases	Clean reads	Clean bases	Error rate(%)	Q20(%)	Q30(%)	GC content(%)
S5	45000444	6795067044	43796232	6450065938	0.0252	97.84	94.12	58.41
S4	56156634	8479651734	55264212	8161645818	0.025	97.91	94.21	58.79
S3	53575466	8089895366	52626580	7793072082	0.0251	97.88	94.14	58.41
S2	59261640	8948507640	58225822	8489981062	0.0248	97.99	94.45	58.58
S1	46404144	7007025744	45570438	6722894058	0.025	97.92	94.29	58.66
C5	63607844	9604784444	62773440	9330054685	0.025	97.91	94.24	58.66
C4	54176682	8180678982	53455144	7912685557	0.025	97.94	94.31	58.6
C3	51843980	7828440980	51172186	7597345891	0.0251	97.88	94.17	58.73
C2	46139508	6967065708	45394908	6745777463	0.0254	97.75	93.85	58.68
C1	57278438	8649044138	56484152	8319853091	0.0249	97.96	94.37	58.59
