# Supplementary material for: Transcriptome analysis of the response of Hypomyces chrysospermus to cadmium stress
Source: Front Microbiol. 2022 Sep 23;13:990693. doi: 10.3389/fmicb.2022.990693 (PMC9539689; doi:10.3389/fmicb.2022.990693)
Supplement: Supplementary file 3 [file Table_3.XLSX]

## Sheet: S2
Table S2. DEGs validated by qRT-PCR
Gene ID	RNA-Seq(log2FC)	qRT-PCR(2-ΔΔCT)	Description
TRINITY_DN3517_c0_g1	6.0209	9.17733	Tyrosine metabolism
TRINITY_DN700_c0_g1	1.79211	1.24314	Protein processing in endoplasmic reticulum
TRINITY_DN1814_c0_g1	1.63519	1.2335	kinase 2
TRINITY_DN707_c0_g1	5.09607	5.54504	Major Facilitator Superfamily
