# Supplementary material for: Transcriptome analysis of the response of Hypomyces chrysospermus to cadmium stress
Source: Front Microbiol. 2022 Sep 23;13:990693. doi: 10.3389/fmicb.2022.990693 (PMC9539689; doi:10.3389/fmicb.2022.990693)
Supplement: Supplementary file 4 [file Table_4.XLSX]

## Sheet: S3
Table S3. Expression of transporter genes involved in uptake and transport of different concentrations of Cd in H. chrysospermus
Gene Id	Description	log2FC
TRINITY_DN173_c0_g1	Iron-sulfur clusters transporter ATM1 [Trichoderma lentiforme]	1.11981
TRINITY_DN1802_c0_g1	hypothetical protein TRIVIDRAFT_49384 [Trichoderma virens Gv29-8]	1.28407
TRINITY_DN1054_c0_g1	hypothetical protein BBK36DRAFT_1135420 [Trichoderma citrinoviride]	1.48579
TRINITY_DN2893_c0_g1	hypothetical protein M431DRAFT_128378 [Trichoderma harzianum CBS 226.95]	1.72716
TRINITY_DN613_c0_g1	zip metal ion transporter [Trichoderma arundinaceum]	1.09318
TRINITY_DN2079_c0_g1	Zinc-regulated transporter 1	1.92068
TRINITY_DN4023_c0_g1	vacuolar calcium ion transporter [Trichoderma harzianum]	4.1047
TRINITY_DN1030_c0_g1	oligopeptide transporter [Grosmannia clavigera kw1407]	5.08112
TRINITY_DN2674_c0_g1	oligopeptide transporter [Trichoderma arundinaceum]	2.01298
TRINITY_DN1906_c0_g1	OPT oligopeptide transporter [Trichoderma harzianum]	1.11613
TRINITY_DN3072_c0_g1	hypothetical protein M441DRAFT_458487 [Trichoderma asperellum CBS 433.97]	2.27324
TRINITY_DN2619_c0_g1	Metal tolerance protein 10 [Escovopsis weberi]	1.37573
TRINITY_DN1552_c0_g1	mfs-multidrug-resistance transporter [Fusarium albosuccineum]	1.63276
