# Supplementary material for: Transcriptome analysis of the response of Hypomyces chrysospermus to cadmium stress
Source: Front Microbiol. 2022 Sep 23;13:990693. doi: 10.3389/fmicb.2022.990693 (PMC9539689; doi:10.3389/fmicb.2022.990693)
Supplement: Supplementary file 5 [file Table_5.XLSX]

## Sheet: S4
Table S4. Changes in expression of nonenzymatic antioxidant genes in H. chrysospermus under different concentrations of Cd
Gene Id	Description	log2FC
TRINITY_DN1824_c0_g1	Catalase-3 [Escovopsis weberi]	2.8928
TRINITY_DN1572_c0_g1	hypothetical protein DCS_04420 [Drechmeria coniospora]	2.66104
TRINITY_DN1041_c0_g1	glutathione S-transferase II [Ophiocordyceps sinensis CO18]	3.37477
TRINITY_DN787_c0_g1	Glutathione synthetase [Tolypocladium paradoxum]	1.0878
TRINITY_DN2063_c0_g1	60S acidic ribosomal protein P1 [Paracoccidioides brasiliensis Pb03]	2.69609
TRINITY_DN2648_c0_g1	hypothetical protein S40285_03699 [Stachybotrys chlorohalonata IBT 40285]	1.89018
TRINITY_DN1479_c0_g1	hypothetical protein TRIVIDRAFT_52324 [Trichoderma virens Gv29-8]	1.1166
TRINITY_DN2589_c0_g1	hypothetical protein BBK36DRAFT_1167360 [Trichoderma citrinoviride]	3.9105
