# Supplementary material for: Transcriptome analysis of the response of Hypomyces chrysospermus to cadmium stress
Source: Front Microbiol. 2022 Sep 23;13:990693. doi: 10.3389/fmicb.2022.990693 (PMC9539689; doi:10.3389/fmicb.2022.990693)
Supplement: Supplementary file 6 [file Table_6.XLSX]

## Sheet: S5
Table S5 Expression of transcription factor genes in H. chrysospermus under different concentrations of Cd
Gene Id	Description	log2FC
TRINITY_DN1182_c0_g1	fungal specific transcription factor [Trichoderma arundinaceum]	2.10091
TRINITY_DN485_c0_g1	hypothetical protein PCL_09712 [Purpureocillium lilacinum]	1.37983
TRINITY_DN2121_c0_g1	C6 transcription factor [Zopfia rhizophila CBS 207.26]	1.52876
TRINITY_DN2278_c0_g1	heat shock factor [Trichoderma arundinaceum]	1.3047
TRINITY_DN851_c0_g1	FKBP12-associated protein 1 [Trichoderma lentiforme]	1.12275
TRINITY_DN1389_c0_g1	c6 zinc finger domain-containing [Trichoderma arundinaceum]	1.13618
TRINITY_DN1262_c0_g1	Protein RDR1 [Tolypocladium ophioglossoides CBS 100239]	1.45364
TRINITY_DN1122_c0_g1	hypothetical protein TRIVIDRAFT_164135 [Trichoderma virens Gv29-8]	1.20501
TRINITY_DN284_c0_g1	hypothetical protein BBK36DRAFT_1141004 [Trichoderma citrinoviride]	1.4607
TRINITY_DN1877_c0_g1	Transcription factor [Sporothrix insectorum RCEF 264]	1.48201
TRINITY_DN6857_c0_g1	putative cutinase transcription factor 1 protein [Neofusicoccum parvum UCRNP2]	1.32805
TRINITY_DN9879_c0_g1	Transcription factor, fungi [Metarhizium robertsii ARSEF 23]	2.11812
TRINITY_DN2940_c0_g1	60S ribosomal protein L7 [Gonapodya prolifera JEL478]	4.07081
TRINITY_DN5112_c0_g5	hypothetical protein B7463_g4981, partial [Scytalidium lignicola]	4.59937
